# Supplementary material for: History is written by the victors: The effect of the push of the past on the fossil record
Source: Evolution. 2018 Sep 26;72(11):2276–91. doi: 10.1111/evo.13593 (PMC6282550; doi:10.1111/evo.13593)
Supplement: Supplementary file 1 — run_experiments_SI.R gives the R commands necessary to produce each of the figures in the manuscript (excluding figure 3). fossil_trees_SI.R contains the source code necessary to perform all the mathematical analyses described in the manuscript, and should be ‘sourced’ prior to running the commands in run_experiments_SI.R [file EVO-72-2276-s001.zip › fossil_trees_SI.R]

library(actuar)
posterior_mn <- function(m,n,S0, bigt, smallt, p,q, ln=TRUE){
 a1 = afn(smallt, p,q)
 a2 = afn(bigt-smallt, p, q)
 a3 = afn(bigt, p, q)
 s = Psurvive(bigt-smallt,p,q, ln=F)
 
  m2 = rep(m, each=length(n))
  n2 = rep(n, length(m))
  lp_prior = dbinom(m2, n2, s, log=T)+dgeom(n2-1, 1-a1, log=T)

  lp_prior = matrix(lp_prior, length(n), length(m))
  
  lp_lik = dnbinom(S0-m2, m2, 1-a2, log=TRUE)
  lp_lik = matrix(lp_lik, length(n), length(m))
  
  lp_denom = dgeom(S0-1, 1-a3, log=TRUE)

  lp_posterior = lp_prior + lp_lik - lp_denom
  
  if (ln){return(lp_posterior)}
  return(exp(lp_posterior))
  
}


afn <- function(t, p, q){
  if (p==q){
    return(q*t/(1+q*t))
  }
  else {
    pmq = p-q
    return(p*(1-exp(-pmq*t))/(p-q*exp(-pmq*t)))
  }
}

cfn <- function(t, p, q){
  if (p==q){
    return(1/(q*t*(1+q*t)))
  }
  else {
    pmq = p-q
    return(pmq^2*exp(-pmq*t)/(p * (1-exp(-pmq*t)) * (p -q * exp(-pmq*t))))
  }
  
}

Psurvive <- function(t, p, q, ln=TRUE){
  if (q==0){lP=0}
  else{
  
  if ((p-q)<=0){lP = log(cfn(t,p,q))+log(afn(t, p,q))-log((1-afn(t, p,q)))}
  else {lP = log(p-q) - log(p - q*exp(-(p-q)*t))}
  }
  if (ln == FALSE){return(exp(lP))}
  return(lP)
}

Pn <- function(n, t, p, q, ln = TRUE){
  
  lP = rep(NA, length(n))
  idx1 = which(n==0)
  idx2 = which(n>0)
  
  lP[idx1] = log((1-Psurvive(t, p,q, ln = FALSE)))
  lP[idx2] = log(1-afn(t,p,q))+(n[idx2]-1)*log(afn(t,p,q))
  
  
  
  if (ln == FALSE){return(exp(lP))}
  return(lP)
}

PS0_n <-function(S0, n, t, p, q, ln=TRUE){
  #prob that n trees produce S0 leaves after duration of t with p,q
  if(p < 0 | q < 0){
    if (ln==TRUE){return(-Inf)}
    else {return(0)}
  }
  
  psurvive = Psurvive(t, p, q, ln=FALSE)
  a = afn(t, p, q)
  if (S0 == 'S'){
    #condition only on survival
    
    lP = log(1-(1-psurvive)^n)
  }
  else if (n > 1000) {
    ms = rbinom(1000, n, psurvive)
    lP = dnbinom(S0-ms, ms, 1-a, log=TRUE)
    mp = max(lP)
    lP = log(sum(exp(lP-mp))) + mp
  }
  else {
  
  lP = dbinom(1:n, n, psurvive, log=TRUE) + dnbinom(S0-(1:n), (1:n), 1-a, log=TRUE) 
  mp = max(lP)
  lP = log(sum(exp(lP-mp))) + mp
  }
  if (ln == FALSE){return(exp(lP))}
  return(lP)
}

PS0_m <-function(S0, m, t, p, q, ln=TRUE){
  #prob that m surviving trees produce S0 leaves after duration of t with p,q
  
  if(p < 0 | q < 0){
    if (log==TRUE){return(-Inf)}
    else {return(0)}
  }
  
  if (S0 == 'S'){
    #condition only on survival
    lP = rep(0, length(m))
    lP[which(m==0)] = -Inf
  }
  else {
  
  a = afn(t, p, q)
  
    lP = dnbinom(S0-m, m, 1-a, log=TRUE) 
  }
    if (ln == FALSE){return(exp(lP))}
    return(lP)
}


pdf_n_m_S0 <-function(S0, smallt, bigt, p, q, n0=1, nsamples=1e5){
  mu_effective_diversification = NA
  stdev_effective_diversification=NA
  mu_effdiv_CI_low = NA
  mu_effdiv_CI_high = NA
  CGemergence = NA
  
  at = afn(smallt, p, q)
  s = Psurvive(bigt-smallt, p, q, ln=FALSE)
  
  if (S0 == 'S'){S0ratio=1}
  else { S0ratio = S0*(1-afn(bigt, p, q))*n0}
  
  if (S0ratio < 1){S0ratio=1}
  
  if(n0==1){
    ns = rgeom(nsamples, (1-at)/S0ratio)+1
    LLprior = dgeom(ns-1, (1-at), log=TRUE) - dgeom(ns-1, (1-at)/S0ratio, log=TRUE)}
  else {
    ns = rnbinom(nsamples, n0, (1-at)/S0ratio)+n0
    LLprior = dnbinom(ns-n0, n0, (1-at), log=TRUE) - dnbinom(ns-n0, n0, (1-at)/S0ratio, log=TRUE)
    }
  ms = rztbinom(length(ns), ns, s)
  
  LL = LLprior + PS0_m(S0, ms,bigt-smallt, p, q, ln=TRUE)
  weights = exp(LL-max(LL))
  weights = weights/sum(weights)
  

  mean_m = sum(ms*weights)
  std_m = sqrt(sum(ms^2*weights) - mean_m^2) 
  mean_n = sum(ns*weights)
  std_n = sqrt(sum(ns^2*weights) - mean_n^2) 
  
  
  nssort = sort(ns, index.return=TRUE)
  weightsn = weights[nssort$ix]
  csn = cumsum(weightsn)
  
  if (is.nan(weightsn[1]) | is.na(weightsn[1])){browser()}
 
  if (weightsn[1]<0.025){
    mu_n_CI_low = nssort$x[max(which(csn<0.025))]
    mu_n_CI_high = nssort$x[min(which(csn>0.975))]}
  else {
    mu_n_CI_low = 1
    mu_n_CI_high = ns[min(which(csn>0.95))]
  }
  
  mssort = sort(ms, index.return=TRUE)
  weightsm = weights[mssort$ix]
  csm = cumsum(weightsm)
  if (weightsm[1]<0.025){
    mu_m_CI_low = mssort$x[max(which(csm<0.025))]
    mu_m_CI_high = mssort$x[min(which(csm>0.975))]}
  else {
    mu_m_CI_low = 1
    mu_m_CI_high = mssort$x[min(which(csm>0.95))]
  }
  
  
  #Probability that m =1 
  
  if (max(ns) < length(ns)){
  nsm1 = seq(1:max(ns))

  LLm1 = PS0_m(S0, 1,bigt-smallt, p, q, ln=TRUE) + dztbinom(rep(1, length(nsm1)), nsm1, s, log=TRUE) + dgeom(nsm1-1, 1-at, log=TRUE) - PS0_m(S0, 1,bigt, p, q, ln=TRUE) 
  maxLLm1 = max(LLm1)
  LLm1 = log(sum(exp(LLm1-maxLLm1))) + maxLLm1
  }
  else {
    
    
    LLm1 = PS0_m(S0, 1,bigt-smallt, p, q, ln=TRUE) + dztbinom(rep(1, length(ns)), ns, s, log=TRUE) - PS0_m(S0, 1,bigt, p, q, ln=TRUE) 
    maxLLm1 = max(LLm1)
    LLm1 = log(sum(exp(LLm1-maxLLm1))) + maxLLm1
  }
  
  
  
  div_time = 0.1
  
  
  ns_plus1my = ns + rpois(length(ns),ns*p*div_time) - rpois(length(ns), ns*q*div_time) 
  ms_plus1my_A = ms + rpois(length(ms), ms*div_time*p*Psurvive(bigt-(smallt+div_time), p, q, ln=FALSE)) 
  ms_plus1my_B = ms + rpois(length(ms), ms*div_time*p*Psurvive(bigt-(smallt+div_time), p, q, ln=FALSE)) 
  
  dnbyn = (1/div_time)*((ns_plus1my-ns)/ns)
  dmbym_A = (1/div_time)*((ms_plus1my_A-ms)/ms)
  dmbym_B = (1/div_time)*((ms_plus1my_B-ms)/ms)
  
  
  LLnext = LLprior + sapply(ns_plus1my, function(xin){PS0_n(S0, xin,bigt-(smallt+div_time), p, q, ln=TRUE)})
  LLnextm_A = LLprior + PS0_m(S0, ms_plus1my_A,bigt-(smallt+div_time), p, q, ln=TRUE)
  LLnextm_B = LLprior+ PS0_m(S0, ms_plus1my_B,bigt-(smallt+div_time), p, q, ln=TRUE) + dpois(ms_plus1my_B, ms*div_time*p*Psurvive(bigt-(smallt+div_time), p, q, ln=FALSE), log=TRUE) - dpois(ms_plus1my_B, ms*div_time*p*Psurvive(bigt-(smallt+div_time), p, q, ln=FALSE), log=TRUE)
  
  weights_next = exp(LLnext-max(LLnext, na.rm=TRUE))
  weights_next = weights_next/sum(weights_next, na.rm=TRUE)
  mu_effective_diversification = sum(dnbyn*weights_next, na.rm=TRUE)
  stdev_effective_diversification = sqrt(sum(dnbyn^2*weights_next, na.rm=TRUE)-mu_effective_diversification^2)
  

  dmbym = c(dmbym_A, dmbym_B)
  LLnextm = c(LLnextm_A, LLnextm_B)

  weights_nextm = exp(LLnextm-max(LLnextm, na.rm=TRUE))
  weights_nextm = weights_nextm/sum(weights_nextm, na.rm=TRUE)
  mu_effective_diversification_m = sum(dmbym*weights_nextm, na.rm=TRUE)
  
  tmp= sort(dnbyn, index.return=TRUE)
  weights_next = weights_next[tmp$ix]
  dnbynsort = tmp$x
  idx = which(!is.nan(weights_next))
  dnbynsort = dnbynsort[idx]
  weights_next=weights_next[idx]
  csm = cumsum(weights_next)
  
  if (weights_next[1]<0.025){
    mu_effdiv_CI_low = dnbynsort[max(which(csm<0.025))]
    mu_effdiv_CI_high = dnbynsort[min(which(csm>0.975))]}
  else {
    mu_effdiv_CI_low = min(dnbynsort)
    mu_effdiv_CI_high = dnbynsort[min(which(csm>0.975))]
  }
 
  tmp= sort(dmbym, index.return=TRUE)
  weights_nextm = weights_nextm[tmp$ix]
  dmbymsort = tmp$x
  idx = which(!is.nan(weights_nextm))
  dmbymsort = dmbymsort[idx]
  weights_nextm=weights_nextm[idx]
  csm = cumsum(weights_nextm)
  
  if (weights_nextm[1]<0.025){
    mu_effdiv_CI_low_m = dmbymsort[max(which(csm<0.025))]
    mu_effdiv_CI_high_m = dmbymsort[min(which(csm>0.975))]}
  else {
    mu_effdiv_CI_low_m = min(dmbymsort)
    mu_effdiv_CI_high_m = dmbymsort[min(which(csm>0.975))]
  }
  
  
  
  

  return(list(LLm1=LLm1, mu_effdiv_CI_low_m=mu_effdiv_CI_low_m, mu_effdiv_CI_high_m=mu_effdiv_CI_high_m, mu_effdiv_CI_low=mu_effdiv_CI_low, mu_effdiv_CI_high=mu_effdiv_CI_high, mean_m=mean_m, std_m = std_m, mean_n = mean_n, std_n=std_n, ns=ns, ms=ms, weights = weights, mu_n_CI_low = mu_n_CI_low, mu_n_CI_high = mu_n_CI_high, mu_m_CI_low = mu_m_CI_low, mu_m_CI_high=mu_m_CI_high, mu_effective_diversification =mu_effective_diversification , stdev_effective_diversification=stdev_effective_diversification, mu_effective_diversification_m =mu_effective_diversification_m))
}


track_evolution <-function(S0, bigt, p, q, dt = 2, nsamples=100000){
  ts = seq(0, bigt, dt)
  mu_n = rep(NA, length(ts))
  stdev_n = mu_n
  mu_m= mu_n
  stdev_m = mu_m
  W = mu_m
  mu_stemL = mu_m
  stdev_stemL = mu_m
  mu_n_CI_low=mu_n
  mu_n_CI_high=mu_n
  mu_m_CI_low=mu_n
  mu_m_CI_high=mu_n
  mu_stemL_CI_low=mu_n
  mu_stemL_CI_high=mu_n
  mu_effective_diversification =mu_n
  mu_effective_diversification_m =mu_n
  
  stdev_effective_diversification =mu_n
  mu_effdiv_CI_low = mu_n
  mu_effdiv_CI_high = mu_n
  
  mu_effdiv_CI_low_m = mu_n
  mu_effdiv_CI_high_m = mu_n
  CGemergence = mu_n
  LLm1 = mu_n
  ts = seq(0, bigt, dt)
  pb = utils::txtProgressBar(style=3)
  for (t in 1:(length(ts)-1)){
    
    thelist = pdf_n_m_S0(S0, ts[t], bigt, p, q, n0=1, nsamples=nsamples)
    
    mu_n[t] = thelist$mean_n
    stdev_n[t] = thelist$std_n
    mu_m[t] = thelist$mean_m
    stdev_m[t] = thelist$std_m
    
    mu_effective_diversification[t] = thelist$mu_effective_diversification 
    mu_effective_diversification_m[t] = thelist$mu_effective_diversification_m
    
    stdev_effective_diversification[t] = thelist$stdev_effective_diversification  
    mu_effdiv_CI_high[t] = thelist$mu_effdiv_CI_high
    mu_effdiv_CI_low[t] = thelist$mu_effdiv_CI_low
   
    mu_effdiv_CI_high_m[t] = thelist$mu_effdiv_CI_high_m
    mu_effdiv_CI_low_m[t] = thelist$mu_effdiv_CI_low_m
    
    mu_n_CI_low[t]= thelist$mu_n_CI_low
    mu_n_CI_high[t] = thelist$mu_n_CI_high
    mu_m_CI_low[t] = thelist$mu_m_CI_low
    mu_m_CI_high[t] = thelist$mu_m_CI_high
    
    
    W[t] = sum(thelist$weights*(1/S0)*(S0-thelist$ms)/thelist$ms)
    LLm1[t] = thelist$LLm1
    
    utils::setTxtProgressBar(pb,t/(length(ts)-1))
    
  }
  mu_n[length(ts)]=S0
  stdev_n[length(ts)]=0
  mu_m[length(ts)]=S0
  stdev_m[length(ts)]=0
  LLm1[length(ts)] = log(as.double(S0==1))
  Pm1 = exp(LLm1)
  pm1 = -diff(c(Pm1, 0))
  W[length(ts)] = 0
  w = -diff(c(W, 0))
  w = smooth.spline(w)$y
  w = w/sum(w)
  #CGemergence[1]=1
 

  return(list(mu_effective_diversification_m=mu_effective_diversification_m,pm1=pm1, Pm1=Pm1, LLm1=LLm1,mu_effdiv_CI_low_m=mu_effdiv_CI_low_m, mu_effdiv_CI_high_m=mu_effdiv_CI_high_m, mu_effdiv_CI_low=mu_effdiv_CI_low, mu_effdiv_CI_high=mu_effdiv_CI_high, dt=dt,mu_n=mu_n, stdev_n=stdev_n,mu_m=mu_m, stdev_m=stdev_m, p=p, q=q, S0=S0, bigt = bigt, W = W, mu_n_CI_low = mu_n_CI_low, mu_n_CI_high = mu_n_CI_high, mu_m_CI_low = mu_m_CI_low, mu_m_CI_high=mu_m_CI_high, mu_effective_diversification =mu_effective_diversification , stdev_effective_diversification=stdev_effective_diversification))
}

best_p <- function(S0, t, q){
  myfn <- function(p){S0 - 1/(1-afn(t, p, q))}
  r = uniroot(myfn, lower=0, upper=10, tol=1e-6)$root
  return(r)
}

short_survival_test <- function(ts = seq(0.11, 10, length.out=50), qs = c(0.1, 0.25, 0.5)){
 v = matrix(NA, length(ts), length(qs))
 w = v
   for (i in 1:length(ts)){
     print(ts[i])
     for (j in 1:length(qs)){
     
       thelist= pdf_n_m_S0(1, 0, ts[i], qs[j], qs[j], nsamples = 1e6)
    effspec = thelist$mu_effective_diversification
     v[i, j] = effspec[1]
     }
   }
 
 return(list(ts=ts, v=v, qs=qs))
  
}

plot_survival_test <- function(mylist){
  par(mar = c(5,5,1,1))
  plot(mylist$ts, mylist$v[, 1], bty='l', type='n', xlab="Survival time  / MY ", ylab="Initial obd. diversification / Species-MY",xlim=c(1, max(mylist$ts)+1.5), ylim=c(0, max(mylist$v)))


   for (i in 1:length(mylist$qs)){
     q = mylist$qs[i]
    thelabel = substitute(paste(mu , ' = ', q))
    lines(mylist$ts, mylist$v[,i])
    text(rep(max(mylist$ts)+1, length(mylist$qs)), mylist$v[length(mylist$ts), i], thelabel, cex=0.9)
    
   }

  
}

plot_exemplar_m <- function(mylist){
  M = matrix(1:3, 1, 3)
  layout(M)
  op <- par(oma = c(0, 0,0,0) + 0.1,
            mar = c(4,4,2,0.1) + 0.1)
  
  
  bigt = mylist$bigt
  dt = mylist$dt
  
  ts = seq(0, bigt, dt)
  newx = ts
  
  
  xlabels = c(0, 250, 500)
  
  cols = c("Blue", "Red")
  cols2t=c()
  cols1t=c()
  for (i in 1:2){
    tmp <- col2rgb(cols[i], alpha=TRUE)
    cols1t = c(cols1t, rgb(tmp[1]/255, tmp[2]/255, tmp[3]/255, 1))
    
    cols2t = c(cols2t, rgb(tmp[1]/255, tmp[2]/255, tmp[3]/255, 0.25))
    
  }
  ylim1 = c(1, 100001)
  yl = "Number of species"
  plot(newx, mylist$mu_n,log='y',xaxt='n', xlab="Time / Ma" , ylab=yl, type='l', bty='l', ylim=ylim1)
  axis(1, at=xlabels,labels=rev(xlabels), col.axis="black", las=2)
  
  polygon(c(rev(newx), newx), c(rev(mylist$mu_n_CI_low), mylist$mu_n_CI_high), col = cols2t[1], border = NA)
  
  lines(newx, mylist$mu_n, col=cols1t[1])
  
  polygon(c(rev(newx), newx), c(rev(mylist$mu_m_CI_low), mylist$mu_m_CI_high), col = cols2t[2], border = NA)
  
  lines(newx, mylist$mu_m, col=cols1t[2])
  
  text(20, 0.9*100001, 'A')
  
  effspec = mylist$mu_effective_diversification_m
  
  
  
  yl = "Obd. diversification / Species-Myr"
  ylim2 = c(0, 0.1)
  plot(newx[1:length(effspec)], effspec, col=cols1t[2], xaxt='n', type='n', bty='l', xlab="Time / Ma", ylab=yl, ylim=ylim2, xlim = c(0, 250))
  #polygon(c(rev(newx), newx), c(rev(mylist$mu_effdiv_CI_low_m), mylist$mu_effdiv_CI_high_m), col = cols2t[2], border = NA)
  lines(newx[1:length(effspec)], effspec, col=cols1t[2])
  abline(h= mylist$p-mylist$q, lty=2, col='black')
  
  axis(1, at=seq(0,500, 50),labels=500-seq(0,500, 50), col.axis="black", las=2)
  text(20, 0.1, 'B')
  
  newx = mylist$mu_m
  plot(newx, effspec, col=cols1t[2], log='x',type='l', bty='l', xlab="Number of lineages", ylab=yl, ylim=ylim2, xlim = c(1, 150))
  #polygon(c(rev(newx), newx), c(rev(mylist$mu_effdiv_CI_low_m), mylist$mu_effdiv_CI_high_m), col = cols2t[2], border = NA)
  lines(newx[1:length(effspec)], effspec, col=cols1t[2])
  abline(h= mylist$p-mylist$q, lty=2, col='black')
  
  text(2.1, 0.1, 'C')
  
}


plot_exemplar <- function(mylist){
  M = matrix(1:3, 1, 3)
  layout(M)
  op <- par(oma = c(0, 0,0,0) + 0.1,
            mar = c(4,4,2,0.1) + 0.1)
  
  
  bigt = mylist$bigt
  dt = mylist$dt
  
  ts = seq(0, bigt, dt)
  newx = ts
  
  
  xlabels = c(0, 250, 500)
  
  cols = c("Blue", "Red")
  cols2t=c()
  cols1t=c()
  for (i in 1:2){
    tmp <- col2rgb(cols[i], alpha=TRUE)
    cols1t = c(cols1t, rgb(tmp[1]/255, tmp[2]/255, tmp[3]/255, 1))
    
    cols2t = c(cols2t, rgb(tmp[1]/255, tmp[2]/255, tmp[3]/255, 0.25))
    
  }
  ylim1 = c(1, 10001)
  yl = "Number of species"
  plot(newx, mylist$mu_n,log='y',xaxt='n', xlab="Time / Ma" , ylab=yl, type='l', bty='l', ylim=ylim1)
  axis(1, at=xlabels,labels=rev(xlabels), col.axis="black", las=2)
  
  polygon(c(rev(newx), newx), c(rev(mylist$mu_n_CI_low), mylist$mu_n_CI_high), col = cols2t[1], border = NA)
  
  lines(newx, mylist$mu_n, col=cols1t[1])
  
  polygon(c(rev(newx), newx), c(rev(mylist$mu_m_CI_low), mylist$mu_m_CI_high), col = cols2t[2], border = NA)
  
  lines(newx, mylist$mu_m, col=cols1t[2])
  
  text(50, 0.9*10001, 'A')
  
  effspec = mylist$mu_effective_diversification
  sdeffspec = mylist$stdev_effective_diversification
  
  
  yl = "Obd. diversification / Species-Myr"
  ylim2 = c(0, 1)
  plot(newx[1:length(effspec)], effspec, xaxt='n', type='n', bty='l', xlab="Time / Ma", ylab=yl, ylim=ylim2, xlim = c(0, 100))
  #polygon(c(rev(newx), newx), c(rev(mylist$mu_effdiv_CI_low), mylist$mu_effdiv_CI_high), col = cols2t[1], border = NA)
  
  
  lines(newx[1:length(effspec)], effspec, col=cols1t[1])
  
  
  axis(1, at=c(0, 25, 50, 75, 100),labels=c(500, 475, 450, 425, 400), col.axis="black", las=2)
  text(10, 0.97, 'B')
  
  newx = mylist$mu_n
  plot(newx, effspec, type='n', log='x', bty='l', xlab="Number of species", ylab=yl, ylim=ylim2, xlim = c(1, 15001))
  #polygon(c(rev(newx), newx), c(rev(mylist$mu_effdiv_CI_low), mylist$mu_effdiv_CI_high), col = cols2t[1], border = NA)
  lines(newx[1:length(effspec)], effspec, col=cols1t[1])
  
  text(3, 0.97, 'C')
  
}


plot_results_big_figure <-function(mylist1, mylist2, mylist3, mylist4){
  cols = c("Blue", "Red")
  cols2t=c()
  cols1t=c()
  for (i in 1:2){
    tmp <- col2rgb(cols[i], alpha=TRUE)
    cols1t = c(cols1t, rgb(tmp[1]/255, tmp[2]/255, tmp[3]/255, 1))
    
    cols2t = c(cols2t, rgb(tmp[1]/255, tmp[2]/255, tmp[3]/255, 0.25))
    
  }
  
  M = matrix(1:9, 3, 3)
  layout(M)
  op <- par(oma = c(3, 0,0,1) + 0.1,
          mar = c(1,4,2,0.1) + 0.1)
  
  
  
  ylim1 = c(1,1001)
  ylim2 = c(0, 1)
  ylim3 = c(0, 0.01)
  ylim4 = c(0,130)
 
  letters1 = c("A", "D", "G")
  letters2 = c("B", "E", "H")
  letters3 = c("C", "F", "I")
  
  for (whichlist in 1:3){
    if (whichlist==1){mylist=mylist1}
    if (whichlist==2){mylist=mylist2}
    if (whichlist==3){mylist=mylist3}
    if (whichlist==4){mylist=mylist4}
  bigt = mylist$bigt
  dt = mylist$dt
  
  ts = seq(0, bigt, dt)
  newx = ts
  
  
  xlabels = c(0, 250, 500)
  
  
  if (whichlist==1){yl = "Number of species"}
  else {yl = ""}
  plot(newx, mylist$mu_n,log='y',xaxt='n', xlab="" , ylab=yl, type='l', bty='l', ylim=ylim1)
  axis(1, at=xlabels,labels=rev(xlabels), col.axis="black", las=2)

  polygon(c(rev(newx), newx), c(rev(mylist$mu_n_CI_low), mylist$mu_n_CI_high), col = cols2t[1], border = NA)
  
  lines(newx, mylist$mu_n, col=cols1t[1])
  
  polygon(c(rev(newx), newx), c(rev(mylist$mu_m_CI_low), mylist$mu_m_CI_high), col = cols2t[2], border = NA)
  
  lines(newx, mylist$mu_m, col=cols1t[2])
  text(40, 650, letters1[whichlist])
 
  effspec = mylist$mu_effective_diversification
  sdeffspec = mylist$stdev_effective_diversification
  
  
  if (whichlist==1){yl = "Obd. div. / Species-Myr"}
  else {yl = ""}
  plot(newx[1:length(effspec)], effspec, xaxt='n', type='l', bty='l', xlab="", ylab=yl, ylim=ylim2, xlim = c(0, 100), col=cols1t[1])
  #polygon(c(rev(newx), newx), c(rev(mylist$mu_effdiv_CI_low), mylist$mu_effdiv_CI_high), col = cols2t[1], border = NA)
  
  
  #lines(newx[1:length(effspec)], effspec, col=cols1t[1])
  
  
  axis(1, at=c(0, 25, 50, 75, 100),labels=c(500, 475, 450, 425, 400), col.axis="black", las=2)
  text(8, 0.9, letters2[whichlist])
  
  
  if (whichlist==1){yl = "CG prob. density"}
  else {yl = ""}

  w = c(-diff(mylist$W), 0)
  w = smooth.spline(w)$y
  w = w/mylist$dt
  
  w2 = mylist$pm1
  w2[which(w2<0)]=0
  w2 = w2/(sum(w2)*mylist$dt)
  
  ylim3 =c(0,max(w, w2))
  plot(newx, w, xaxt='n', bty='l', type='l', xlab="", ylab=yl, ylim=ylim3)
  lines(newx, w2, col='red')
  axis(1, at=xlabels,labels=rev(xlabels), col.axis="black", las=2)
  text(40, 0.12*ylim3[2], letters3[whichlist])
  
  
  }
  mtext('Time / Ma', side = 1, line = 2, outer =TRUE)
  
}

q_potp <- function(S0=1000, smallt=seq(0, 40, 10), bigt=500,  qs = seq(0.00001, 0.7, length.out=25)){
  
  diversification = matrix(NA, length(qs), length(smallt))
  pmq = rep(NA, length(qs))
  for (i in 1:length(qs)){
    print(qs[i])
    for (j in 1:length(smallt)){
    
    thelist= pdf_n_m_S0(S0, smallt[j], bigt, best_p(S0, bigt, qs[i]), qs[i], nsamples = 1e6)
    diversification[i,j] = thelist$mu_effective_diversification
   
    }
    pmq[i] = best_p(S0, bigt, qs[i])-qs[i]
  }
  return(list(qs=qs, smallt=smallt, diversification=diversification, pmq = pmq))
}

plot_q_potp <- function(mylist){
  par(mar = c(5,5,2,1))
  plot(mylist$qs, mylist$diversification[, 1], xlim = c(0, max(mylist$qs)+0.1),ylim=c(0.003, 1.5),log='y', bty='l', type='l', ylab = 'Actual diversification / MY', xlab='Extinction rate / MY')
  for (i in 2:length(mylist$smallt)){
    lines(mylist$qs, mylist$diversification[, i])
  }
  lines(mylist$qs, mylist$pmq)
    thelabels = c()
    for (i in 1:length(mylist$smallt)){
      thelabels = c(thelabels, paste(c(500-mylist$smallt[i], 'Ma'), collapse=""))
    }
    thelabels = c(thelabels, 'Recent')
    text(rep(mylist$qs[length(mylist$qs)]+0.05, length(mylist$smallt)+1), c(mylist$diversification[length(mylist$qs), ], mylist$pmq[length(mylist$qs)]), thelabels)
    abline(v=0, lty=2)
    abline(v=0.1, lty=2)
    abline(v=0.5, lty=2)
}

plot_survival_probabilities <- function(bigT=500, pmq = seq(0, 0.2, length.out=50), q=seq(0,0.5, 0.1)){
  P = matrix(NA, length(pmq), length(q))
  for (i in 1:length(pmq)){
    for (j in 1:length(q)){
      P[i,j] = Psurvive(bigT, q[j]+pmq[i], q[j], ln=F)
    }
  }
  P[which(P==Inf)]=1
  plot(pmq, P[, 1], bty='l', type='n', ylim=c(min(P),1), xlim=c(0, max(pmq)+0.05), xlab='Obd. diversification / Species-Myr', ylab='Survival probability 500MY')
  for (j in 1:length(q)){
    lines(pmq, P[, j])
    theq = q[j]
    thelabel = substitute(paste(mu , ' = ', theq))
    
    text(max(pmq)+0.03, P[dim(P)[1], j], thelabel)
    
  }
  
}

plot_expected_number_species <-function(bigT=500, pmq = 0.04, q=seq(0,1, 0.1)){
 E = matrix(NA, length(q), length(pmq))
 for (i in 1:length(q)){
   for (j in 1:length(pmq)){
     P = Psurvive(bigT, q[i]+pmq[j], q[i], ln=F)
     a = afn(bigT, q[i]+pmq[j], q[i])
     E[i,j] = P/(1-a)
   }
 }

plot(q, E[, 1], xlab='Extinction rate / MY', ylab = 'Expected diversity 500MY', type = 'l', bty='l')
   
}

standing_diversity_test <-function(n0s = seq(1, 10, 1), bigt=500, smallt = 250, q = c(0, 0.1, 0.3, 0.5)){
  mu_effective_diversification = matrix(NA, length(n0s), length(q))
  
  for (j in 1:length(q)){
  p = q[j]+0.001
   print(j)
  for (i in 1:length(n0s)){
   
    thelist = pdf_n_m_S0(S0='S', 0, bigt-smallt, p, q[j], n0=n0s[i])
    
    mu_effective_diversification[i, j] = thelist$mu_effective_diversification
    
  
  }
  }
  op <- par(oma = c(0, 0,0,0) + 0.1,
            mar = c(5,5,2,2))
  plot(n0s, mu_effective_diversification[, 1], bty='l', type='n', xlab='Remaining species', ylab='Obd. diversification / Species-Myr', ylim = c(0.001, max(mu_effective_diversification))) 
  
  for (j in 1:length(q)){
    lines(n0s, mu_effective_diversification[, j], lwd=1)
    
  }
  
  return(mu_effective_diversification)
}

plot_demo <- function(mylist){
  M = matrix(1:2, 1, 2)
  layout(M)
 
  op <- par(oma = c(0, 0,0,0) + 0.1,
            mar = c(5,5,2,5))
  
  plot_plesions()
  
  
  
  w = -diff(c(mylist$W, 0))
  w = smooth.spline(w)$y
  w2 = mylist$pm1
  
  w = w/sum(w)
  w2 = w2/sum(w2)
  
  ylim1 = c(0, max(c(w, w2), na.rm = T))
  x = seq(0, mylist$bigt, mylist$dt)
  
  xlabels=c(0,250,500)
  plot(x, w, bty='u', type='n', xlab= 'Time / Ma', xaxt='n', ylab='Probability density', ylim= ylim1)
  lines(x, w2,lty = 1)
  lines(x, w, lty=2)
  text(490, ylim1[2]*0.95, 'B', cex=1)
  
  par(new = TRUE)
  plot(x, mylist$mu_effective_diversification, type='l',col='red', axes=F, xlab=NA, ylab=NA)
  axis(side = 4)
  mtext(side = 4, line = 3, 'Obd. diversification / Species-Myr')
  axis(1, at=xlabels,labels=rev(xlabels), col.axis="black", las=2)
  
 
  
}

plot_plesions <- function(bigt=500, p=best_p(10000, 500, 0.5), q=0.5){

  t=seq(0, bigt, 1)
  s = Psurvive(bigt-t, p, q, ln=F)
  plesion_rate = (2-s)*p
 
  plesions_per_stem = (2-s)/s -1
  cg_rate = p*s
  stem_length = 1/cg_rate
  xlabels=c(0, 250, 500)
  plot(t, plesion_rate, type='l', bty='u',xaxt='n', xlab='Time / Ma', ylab='Lineage rate of plesion creation / Myr' )
  text(10, 0.52, 'A', cex=1)
  
  par(new = TRUE)
  plot(t, plesions_per_stem, type='l', lty=2, col='red', axes=F, xlab=NA, ylab=NA)
  axis(side = 4)
  mtext(side = 4, line = 3, 'Mean plesions per stem')
  axis(1, at=xlabels,labels=rev(xlabels), col.axis="black", las=2)
  
}

plesion_length <- function(bigT, p, q){
  myf <-function(t){(1/(1-Psurvive(bigT, p,q, ln=F)))*(1-Psurvive(t, p,q, ln=F))}
  dt =0.1
  x = seq(0, bigT, dt)
  f = sapply(x, myf)
  df = diff(f)
  df = df/sum(df)
  x = x[1:(length(x)-1)]+dt/2
  
  
  return(sum(x*df))
 
}

median_clade_length <- function(bigT, p, q){
  myf <-function(t){(1-Psurvive(t, p,q, ln=F)) - 0.5}
  result = uniroot(myf, lower=0, upper=bigT)
  return(result$root)
  
  return(I$value)
}

plot_plesion_length <- function(p, q){
  t = seq(0, 500, 1)
  y = t
  y = sapply(500-t, plesion_length, p=p,q=q)
  xlabels=c(0, 250, 500)
  plot(t, y, xaxt='n', xlab='Time / Ma', ylab='Mean plesion length / MY', bty='l', type='l')
  axis(1, at=xlabels,labels=rev(xlabels), col.axis="black", las=2)
  
}
