# Supplementary material for: History is written by the victors: The effect of the push of the past on the fossil record
Source: Evolution. 2018 Sep 26;72(11):2276–91. doi: 10.1111/evo.13593 (PMC6282550; doi:10.1111/evo.13593)
Supplement: Supplementary file 1 — run_experiments_SI.R gives the R commands necessary to produce each of the figures in the manuscript (excluding figure 3). fossil_trees_SI.R contains the source code necessary to perform all the mathematical analyses described in the manuscript, and should be ‘sourced’ prior to running the commands in run_experiments_SI.R [file EVO-72-2276-s001.zip › run_experiments_SI.R]

#This code runs the required functions to calculate and plot the figures shown in the manuscript 'History is written by the victors: the effect of the push of the past on the fossil record'

#Source the required functions in the accompanying file.
source('fossil_trees_SI.R')

#Time interval for tracking evolution over in MYrs
thedt=2

#Make Fig 1 (demo)
mylist_exemplar = track_evolution(10000, 500, best_p(10000, 500, 0.5), 0.5, dt=thedt, nsamples=1e5)
plot_exemplar(mylist_exemplar)

#Make Fig 2
plot_demo(mylist_exemplar)

#Fig 3 is illustration of stem lineages and plesions

#Make Fig 4 (demos with different q)
mylist1= track_evolution(1000, 500, best_p(1000, 500, 0.000001), 0.000001, dt=thedt, nsamples=1e5)
mylist2= track_evolution(1000, 500, best_p(1000, 500, 0.1), 0.1, dt=thedt, nsamples=1e5)
mylist3= track_evolution(1000, 500, best_p(1000, 500, 0.5), 0.5, dt=thedt, nsamples=1e5)
plot_results_big_figure(mylist1, mylist2, mylist3)

#Make Fig 5 (POTPa after mass extinctions as function of remaining species)
standing_diversity_test()

#Make Fig 6 (POTPa asa function of clade surivival time)
alist = short_survival_test()
plot_survival_test(alist)

#Make Fig 7 (LCE demo)
mylist_exemplar2 = track_evolution(100000, 500, best_p(10000, 500, 0.5), 0.5, dt=thedt, nsamples=1e6)
plot_exemplar_m(mylist_exemplar2)
